# Supplementary material for: Understanding Mechanisms of GLI-Mediated Transcription during Craniofacial Development and Disease Using the Ciliopathic Mutant, talpid2
Source: Front Physiol. 2016 Oct 17;7:468. doi: 10.3389/fphys.2016.00468 (PMC5065992; doi:10.3389/fphys.2016.00468)
Supplement: Supplementary Table 1 — Identified Gli target genes. [file Table1.XLSX]

## Sheet: Sheet1
GENE	# of Gli consensus motifs	Gli consensus binding motifs present
CRANIOFACIAL TRANSCRIPTION FACTORS
Osr1	4	|GACCACCCA|TGGGTGGTC|TGGGTGGAC|TGGGTGGGC
Pitx2	4	|TGGGTGGTC|TGGGTGGGC|TGGGTGGAC|GACCACCCA
Sox11	4	|TGGGTGGTC|TGGGTGGCC|TGGGTGGAC|TGGGTGGGC
Runx1	4	|GACCACCCA|TGGGTGGTC|TGGGTGGCC|TGGGTGGGC
Tcof1	4	|TGGGTGGGC|TGGGTGGAC|TGGGTGGCC|TGGGTGGTC
Mef2c	3	|TGGGTGGGC|TGGGTGGCC|TGGGTGGTC
Tfap2a	3	|GACCACCCA|TGGGTGGCC|TGGGTGGGC
Osr2	2	|TGGGTGGGC|GACCACCCA
Snai2	1	|TGGGTGGAC
Crabp2	1	|TGGGTGGGC
Lhx6	1	|TGGGTGGGC
Alx4	1	|TGGGTGGGC
Alx1	1	|TGGGTGGGC
BMP PATHWAY
Bmp7	3	|TGGGTGGCC|TGGGTGGGC|GACCACCCA
Bmp2	4	|TGGGTGGAC|TGGGTGGGC|TGGGTGGCC|GACCACCCA
Smad3	3	|TGGGTGGCC|TGGGTGGAC|TGGGTGGGC
Tgfbr2	3	|GACCACCCA|TGGGTGGGC|TGGGTGGAC
Bmp4	2	|GACCACCCA|TGGGTGGAC
Tgfbr3	2	|TGGGTGGGC|TGGGTGGTC
Bmp3	2	|TGGGTGGCC|TGGGTGGTC
Msx1	2	|GACCACCCA|TGGGTGGGC
Bmp6	1	|GACCACCCA
Bmp5	1	|GACCACCCA
Bmpr1a	1	|TGGGTGGTC
WNT PATHWAY
Ctnnb1	4	|TGGGTGGTC|TGGGTGGCC|TGGGTGGAC|TGGGTGGGC
Wnt9a	5	|GACCACCCA|TGGGTGGAC|TGGGTGGGC|TGGGTGGTC|TGGGTGGCC
Wnt7b	4	|GACCACCCA|TGGGTGGAC|TGGGTGGCC|TGGGTGGTC
Wif1	3	|GACCACCCA|TGGGTGGAC|TGGGTGGGC
Axin1	3	|TGGGTGGAC|TGGGTGGCC|TGGGTGGTC
Wnt11	3	|TGGGTGGCC|TGGGTGGTC|TGGGTGGAC
Lrp5	3	|GACCACCCA|TGGGTGGTC|TGGGTGGAC
Rorb	3	|TGGGTGGGC|TGGGTGGAC|GACCACCCA
Tcf4	2	|TGGGTGGCC|TGGGTGGGC
Tcf3	2	|GACCACCCA|TGGGTGGCC
Lef-1	2	|TGGGTGGAC|TGGGTGGCC
Fzd10	2	|GACCACCCA|TGGGTGGCC
Fzd1	2	|TGGGTGGAC|TGGGTGGGC
Ror2	2	|TGGGTGGTC|TGGGTGGGC
Spry4	1	|TGGGTGGGC
Fzd7	1	|TGGGTGGAC
Wnt3	1	|TGGGTGGGC
Wnt2b	1	|TGGGTGGCC
Wnt3a	1	|TGGGTGGCC
Wnt10a	1	|TGGGTGGGC
Wnt5a	1	|GACCACCCA
Wnt5b	1	|TGGGTGGCC
Dkk-1	1	|TGGGTGGGC
Dkk-2	2	|TGGGTGGAC|TGGGTGGTC
